# Supplementary material for: Oncolytic BHV-1 Is Sufficient to Induce Immunogenic Cell Death and Synergizes with Low-Dose Chemotherapy to Dampen Immunosuppressive T Regulatory Cells
Source: Cancers (Basel). 2023 Feb 17;15(4):1295. doi: 10.3390/cancers15041295 (PMC9953776; doi:10.3390/cancers15041295)
Supplement: Supplementary file 1 [file cancers-15-01295-s001.zip]

Archive with 1 entries (1 files):
- cancers-2199386-supplementary.pdf
